# Supplementary material for: On the role of VP3-PI3P interaction in birnavirus endosomal membrane targeting
Source: eLife. 2025 Mar 6;13:RP97261. doi: 10.7554/eLife.97261 (PMC11884790; doi:10.7554/eLife.97261)
Supplement: Figure 1—source data 2. [file elife-97261-fig1-data2.zip]

Archive with 9 entries (8 files):
- Figure 1 - Source Data 2/
- Figure 1 - Source Data 2/Figure 1B, His-VP3 FL.tif
- __MACOSX/Figure 1 - Source Data 2/._Figure 1B, His-VP3 FL.tif
- Figure 1 - Source Data 2/Figure 1G, His-VP3DeltaCT.tif
- __MACOSX/Figure 1 - Source Data 2/._Figure 1G, His-VP3DeltaCT.tif
- Figure 1 - Source Data 2/Figure 1A, His-2xFYVE.tif
- __MACOSX/Figure 1 - Source Data 2/._Figure 1A, His-2xFYVE.tif
- Figure 1 - Source Data 2/Figure 1G, His-VP3 FL.jpg
- __MACOSX/Figure 1 - Source Data 2/._Figure 1G, His-VP3 FL.jpg
