# Supplementary material for: On the role of VP3-PI3P interaction in birnavirus endosomal membrane targeting
Source: eLife. 2025 Mar 6;13:RP97261. doi: 10.7554/eLife.97261 (PMC11884790; doi:10.7554/eLife.97261)
Supplement: Figure 1—figure supplement 1—source data 2. [file elife-97261-fig1-figsupp1-data2.zip]

Archive with 7 entries (6 files):
- Figure S1 - Source Data 2/
- Figure S1 - Source Data 2/Coomassie Gel_His-VP3 FL.jpg
- __MACOSX/Figure S1 - Source Data 2/._Coomassie Gel_His-VP3 FL.jpg
- Figure S1 - Source Data 2/Western blot anti-His.jpg
- __MACOSX/Figure S1 - Source Data 2/._Western blot anti-His.jpg
- Figure S1 - Source Data 2/Western blot anti-VP3.jpg
- __MACOSX/Figure S1 - Source Data 2/._Western blot anti-VP3.jpg
