# Supplementary material for: On the role of VP3-PI3P interaction in birnavirus endosomal membrane targeting
Source: eLife. 2025 Mar 6;13:RP97261. doi: 10.7554/eLife.97261 (PMC11884790; doi:10.7554/eLife.97261)
Supplement: Figure 1—figure supplement 2—source data 2. [file elife-97261-fig1-figsupp2-data2.zip]

Archive with 5 entries (4 files):
- Figure S2 - Source Data 2/
- Figure S2 - Source Data 2/PI.tif
- __MACOSX/Figure S2 - Source Data 2/._PI.tif
- Figure S2 - Source Data 2/PA + PI3P.tif
- __MACOSX/Figure S2 - Source Data 2/._PA + PI3P.tif
