# Supplementary material for: On the role of VP3-PI3P interaction in birnavirus endosomal membrane targeting
Source: eLife. 2025 Mar 6;13:RP97261. doi: 10.7554/eLife.97261 (PMC11884790; doi:10.7554/eLife.97261)
Supplement: Figure 4—source data 2. [file elife-97261-fig4-data2.zip]

Archive with 5 entries (4 files):
- Figure 4 - Source Data 2/
- Figure 4 - Source Data 2/Figure 4A, His-2xFYVE.jpg
- __MACOSX/Figure 4 - Source Data 2/._Figure 4A, His-2xFYVE.jpg
- Figure 4 - Source Data 2/Figure 4A, His-VP3 FL R200D.jpg
- __MACOSX/Figure 4 - Source Data 2/._Figure 4A, His-VP3 FL R200D.jpg
