# Supplementary material for: On the role of VP3-PI3P interaction in birnavirus endosomal membrane targeting
Source: eLife. 2025 Mar 6;13:RP97261. doi: 10.7554/eLife.97261 (PMC11884790; doi:10.7554/eLife.97261)
Supplement: Figure 5—figure supplement 1—source data 2. [file elife-97261-fig5-figsupp1-data2.zip]

Archive with 5 entries (4 files):
- Figure S5 - Source Data 2/
- Figure S5 - Source Data 2/His-VP3 DeltaNt.png
- __MACOSX/Figure S5 - Source Data 2/._His-VP3 DeltaNt.png
- Figure S5 - Source Data 2/His-VP3 FL.png
- __MACOSX/Figure S5 - Source Data 2/._His-VP3 FL.png
